# Supplementary material for: Correlation between chest radiographic findings and clinical features in hospitalized children with Mycoplasma pneumoniae pneumonia
Source: PLoS One. 2019 Aug 28;14(8):e0219463. doi: 10.1371/journal.pone.0219463 (PMC6713385; doi:10.1371/journal.pone.0219463)
Supplement: S1 File — Individual patient data of clinical and radiologic findings. (XLSX) [file pone.0219463.s001.xlsx]

## Sheet: Sheet1
Patient ID	Adm duration	Sex	Age (Y)	Age group	ICU	Fever	Fever duration	Cough	Sputum	Chest retraction	SpO2	Hypoxemia (IDSA)	RR	Tachypnea (IDSA)	HR	Tachycardia	Adm Rales	Adm Wheezing	Adm decreased BS	O2 need	Extrapulmonary	Rash	GI	Jt	CNS	GU	Init WBC (x106/L)	Init Seg%	Init Plt (x103)	Init CRP (mg/dL)	Ab int	Ab f/u 1	Ab f/u 2	Ab f/u 3	PCR	Cx	Pleural effusion	CXR 수정	CXR dominant 수정	PCD	Anti	Anti group	Quinolone	New Anti	Anti Bx Duration	delayed anti
1	5	0	10	3	0	1		1	1								0	0	1								6600		313		1280	2560					0	1	1		1	1		1	14	0
2	9	1	5	3	0	1		1	1	0							0	0	0		1	1	0	0	0	0	5400		316	18	640	5120	5120				0	3	3		3	1		1	6	0
3	8	1	5	3	0	1		1	1								1	0	0		1		1				12010	75.8	293	0	5120	20480	20480	20480			0	1+4	1		1	1		1	11	0
4	7	0	4	2	0	1		1	0	0							0	0	1								6900		272	8.4	1280	20480	20480	20480			1	1+2	1		1	1		1	13	0
5	14	1	2	2	0	1	12	1	1	0		0	48	1	164	1	0	0	0	0	1	1	1	0	0	0	8130	70	177	6	40	2560	20480				1	1	1		1	1		1	16	0
6	13	1	7	3	1	1	13	1	1	1	80	1	80	1			1	0	0	1	1	1	0	0	0	0	11400		308		2560	1280	10240				1	3+2	3		1	1		1	13	0
7	26	1	1	1	0	1	39	1	1	0		0	62	1	162	1	1	0	0	0	1	1	0	0	0	0	15160	39	481	1.1	0	160	640	1280			0	4	4		1	1		1	4	0
8	6	1	2	2	0	1	5	1	1	0		0	40	0	160	1	1	0	0	0	0	0	0	0	0	0	6120	46.7	391	2	20480	20480					0	1	1		1	1		1	12	0
10	1	0	9	3	0	1	33	1	1	1		1	42	1	144	1	1	0	1	1	0	0	0	0	0	0	11420	77.4	142	4.54	640	640					1	2	2		0	0		0
11	8	0	3	2	0	1	13	1	0	0		0	42	1	163	1	0	0	1	0	1	1	1	0	0	0	5980	54	250	8.07	1280	2560	5120				1	1	1		1	1		1	11	0
12	7	1	2	2	0	1	6	1	0	0							0	0	0		0	0	0	0	0	0	8380	71.3	202	4.66	160	10240	20480				0	1+3	1		1	1		1	14	0
14	9	0	4	2	0	1		1	0	1							1	1	0		0	0	0	0	0	0	5420	65.8	173	3.89	320	10240					0	3	3		1	1		1	14	0
15	7	1	8	3	0	1	8	1	1	0		0	36	1	127	1	1	0	0	0	0	0	0	0	0	0	5600	62.4	205	23.38	40	80	640	1280			0	3	3		1	1		1	11	0
16	12	0	5	3	0	1	8	1	1	0		0	36	1	130	1	0	0	1	0	0	0	0	0	0	0	11700	82.7	254	8.92	0	320	2560				0	3+2	3		1	1		1	16	0
17	10	0	3	2	0	1	5	1	1	0		0	44	1	135	1	1	0	0	0	0	0	0	0	0	0	12100	39	315	0.75	0						0	2	2		0	0		0
18	8	1	4	2	0	1	3	0	0	0		0	44	1	147	1	0	0	0	0	1	1	1	0	0	0	5130	82.3	119	3.22	80	40					1	1	1		0	0		0
19	20	0	9	3	0	1	11	1	1	0		0	24	1	126	1	0	0	0	0	0	0	0	0	0	0	7600	48.8	535	0.5	0	20480	5120		0		0	3	3		1	1		1	22	0
20	4	1	10	3	0	1	7	1	1	0		0	27	1	110	1	1	0	0	0	0	0	0	0	0	0	7800	59.4	223	1.92	80	640					0	1	1		1	1		1	15	0
21	4	0	4	2	0	1	8	1	1	0		0	28	0	146	1	0	0	1	0	0	0	0	0	0	0	9600	60.6	352	6.84	0	2560					1	1	1		1	1		1	10	0
22	4	1	4	2	0	1	5	1	1	0		0	30	0	142	1	0	0	1	0	0	0	0	0	0	0	6300	38.8	201	6.11	320	2560					1	1+2	1		1	1		1	15	0
23	4	0	4	2	0	1	9	1	1	0		0	36	0	166	1	1	0	0	0	0	0	0	0	0	0	5200	68.4	312	7.38	80	5120					0	1	1		1	1		1	10	0
24	11	0	4	2	0	1	12	1	1	0	81	1	54	1	153	1	0	0	1	1	1	1	1	1	0	0	4300	78.2	267	4.55	0	320	1280	2560	0		1	1	1		1	1		1	17	0
26	12	1	6	3	0	1	11	1	0	0		0	48	1	128	1	0	0	0	0	1	0	1	0	0	0	6510	58.5	264	2.16	640	10240	10240	2560			1	1+3	1		1	1		1	21	0
28	5	0	6	3	0	1	8	1	1	0		0	28	1	124	1	0	0	1	0	0	0	0	0	0	0	4700	64.2	279	1.57	80	1280					1	2	2		1	1		1	11	0
29	4	0	3	2	0	1	5	1	1	0		0	48	1	148	1	1	0	0	0	0	0	0	0	0	0	7500	76.7	272	0.63	0	0	80	160			1	1	1		1	1		1	20	0
30	848	0	2	2	0	1	2	1	1	0		0	32	0	138	0	0	0	0	0	0	0	0	0	0	0	8600	51.7	197	0.86	640	2560	2560	2560			0	1	1		1	1		1	14	0
31	4	0	3	2	0	1	3	1	1	0		0	24	0	160	1	0	0	0	0	0	0	0	0	0	0	17300	81.9	241	7.77	0						0	3	3		1	1		1	10	0
32	15	0	8	3	0	1	15	1	0	0		0	40	1	132	1	0	0	0	0	0	0	0	0	0	0	7100	81.1	227	0.35	80	160	1280	5120			1	3	3		1	1		1	19	0
33	7	0	8	3	0	1	1	1	1	0		0	30	1	132	1	1	0	1	0	1	0	0	1	0	0	4900	51	249	2.74	20480	>20480					1	1	1		1	1		1	15	0
34	3	0	3	2	0	1	6	1	1	0		0	36	0	168	1	1	0	0	0	0	0	0	0	0	0	6400	50.6	281	0.68	80						0	1	1		1	1		1	12	0
35	3	0	4	2	0	1	11	0	0	0		0	24	0	114	0	0	0	1	0	1	0	1	0	0	0	7400	29.2	411	0.5	5120	2560					0	1	1		2, 1	1		1	15	0
36	1	0	2	2	0	0		1	1	0		0	30	0	162	1	1	0	0	0	0	0	0	0	0	0	8300	58.7	380	2.13	5120						0	1	1		1	1		1	5	0
37	1	1	3	2	0	1	6	1	0	0		0	26	0	113	0	0	0	0	0	0	0	0	0	0	0	7900	61.2	319	0.5	40						0	1	1		1	1		1	7	0
38	4	1	8	3	0	1	8	1	1	0		0	30	1	112	0	0	0	1	0	0	0	0	0	0	0	4460	76.3	148	23.1	80	1280					1	1	1		1	1		1	16	0
39	14	0	2	2	0	1	13	1	1	0	93	0	44	1	163	1	0	0	1	0	1	1	1	0	0	0	10000	40.3	284	1.95	40	160	2560	5120	0		1	1	1		1	1		1	19	0
40	20	0	4	2	0	1	13	1	1	0		0	48	1	166	1	0	0	1	0	0	0	0	0	0	0	17900	81.7	406	17.84	2560	5120	2560	5120	0		1	3	3		1, 2	1		1	8	0
41	2	0	3	2	0	0		1	0	0		0	28	0	86	0	1	0	0	0	0	0	0	0	0	0	11300	31.6	607	0.5	20480						0	1	1		1	1		1	7	0
42	10	0	8	3	0	1	9	1	1	0	99	0	36	1	130	1	0	0	1	0	0	0	0	0	0	0	6400	35.7	616	2.3	>20480						1	1	1		2+3, 1	1		1	20	0
43	11	0	1	1	0	1	2	1	1	0		0	48	1	177	1	1	0	0	0	0	0	0	0	0	0	7430	50.4	164	0.36	1280	10240	320		1		0	2	2		1	1		1	26	0
44	7	0	1	1	0	1	9	1	0	0		0	54	1	164	1	0	0	1	0	1	1	1	0	0	0	5970	32.4	224	7.17	80	2560			0		1	1	1		2, 3, 1	1		1	17	0
45	12	1	12	3	0	1	8	1	1	0		0	28	1	126	1	1	0	0	0	0	0	0	0	0	0	17500	76.9	452	6.27	1280	2560			0		0	1+3	1		1	1		1	13	0
46	2	1	1	1	0	1	9	1	1	0		0	32	0	150	1	0	0	0	0	1	1	0	0	0	0	10100		343	4.65	5120						0	3	3		0	0		0
47	9	0	3	2	0	1	9	1	1	0		0	44	1	140	1	0	0	1	0	0	0	0	0	0	0	8700	68.4	257	2.89	2560	10240					0	1+3	1		1	1		0	11	1
48	2	1	3	2	0	1	10	1	0	0		0	24	0	123	1	0	0	0	0	0	0	0	0	0	0	3200	43.2	215	1.08	320	5120					0	1	1		1	1		1	17	0
49	2	1	5	3	0	1	9	1	0	0		0	28	1	137	1	0	0	0	0	0	0		0	0	0	9600	71.7	278	6.38						1	0	3	3		0	0		0
50	29	0	3	2	1	0		0	0	1		1	51	1	151	1	1	0	1	1	0	0	0	0	0	0	9600	60.8	276	0.09						1	0	1	1		0	0		0
52	2	0	5	3	0	1	12	1	1	0		0	36	1	145	1	1	0	0	0	0	0	0	0	0	0	10130	72.3	294	0.27	0					1	0	2	2		1	1	0	0	2	1
53	7	0	0	1	0	1	8	1	1	0		0	44	0	171	0	1	0	0	0	0	0	0	0	0	0	12500	53.3	401	6.23	5102	5120			0	1	0	2	2		0	0		0
55	2	0	12	3	0	1	7	1	1	0	95	0	20	0	121	1	1	0	0	0	0	0	0	0	0	0	4360	63.8	175	4.77	160				1		0	2	2		1	1	0	1	14	0
56	66	0	3	2	0	1	16	1	1	1		1	46	1	175	1	1	0	0	1	0	0	0	0	0	0	11260	34.1	345	3.17						1	0	1	1		0	0		0
58	1	0	1	1	0	1	12	1	0	0		0	36	0	156	1	0	0	0	0	0	0		0	0	0	5880	55	306	1.31	2560						0	4	4		1	1	0	0	7	1
59	3	0	11	3	0	1	8	1	1	0		0	24	1	107	1	0	0	0	0	0	0	0	0	0		8510	72.8	271	7.73	80	2560	5120		0	1	0	1	1		1	1	0	1	14	0
60	2	1	2	2	0	1	8	1	1	0		0	28	0			1	0	0	0	0	0		0	0	0	7400	51.7	285	1.32	1280						0	3+2	3		0	0		0
61	6	0	9	3	0	1	8	1	1	0		0	28	1	148	1	1	0	0	0	0	0	0	0	0	0	5230	47.7	246	3.07	0				1	1	0	1	1		1	1	0	0	14	1
62	4	0	2	2	0	1	11	1	1	0	98	0	32	0	163	1	0	0	0	0	0	0	0	0	0	0	7900	36.6	288	0.4	5120						1	1	1		1	1	0	0	14	1
63	4	1	4	2	0	1	1	1	1	0		0	32	0	131	1	1	0	0	0	0	0	0	0	0	0	14430	53.6	470	0.45	640				0		0	1	1		1	1	0	1	14	0
65	12	0	1	1	0	1	1	0	1	0		0	40	0	165	1	1	1	0	0	0	0	0	0	0	0	13900	67.7	439	0.31						1	0	4	4		0	0		0
66	72	1	9	3	0	1	2	1	0	0		0	24	1	178	1	0	0	1	0	0	0	0	0	0	0	23070	82.3	210	0.93						1	0	1	1		0	0		0
67	16	1	0	1	0	1	1	1	1	0		0	40	0	146	0	0	1	0	0	0	0	0	0	0	0	6520	33.4	467	0.01						1	0	1	1		0	0		0
68	6	1	3	2	0	1	6	1	1	0	100	0	36	0	146	1	0	0	0	0	1	1	0	0	0	0	40000	85.5	322	3.07						1	0	1	1		0	0		0
69	1	0	2	2	0	1	3	1	1	0	95	0	42	1	147	1	0	0	0	0	0	0	0	0	0	0	15470	61.1	438	2.57	40					1	0	4+3+2	4		0	0		0
70	5	0	9	3	0	1	15	1	1	0	95	1	45	1	135	1	1	0	0	1	1	1	0	0	0	0	6610	75.9	143	15.43	2560	1280			1	1	0	4	4		1	1	0	1	25	0
71	4	1	8	3	0	1	9	1	1	0	95	0	28	1	129	1	1	0	1	0	0	0	0	0	0	0	8500	73.3	232	17.18	0	2560			1		1	4	4		1	1	0	1	13	0
72	1	1	2	2	0	1	7	1	0	0	94	0	60	1	145	1	1	0	0	0	0	0	0	0	0	0	6800	47.8	271	0.91	160				0	1	0	1+4	1		1	1	0	1	7	0
73	11	0	5	3	0	1	18	1	1	1	95	1	60	1	156	1	0	0	1	1	1	0	1	0	0	0	12750	72	165	18.26	640				1	1	1	4	4	1	2	1	0	1	24	0
74	3	1	3	2	0	1	2	1	1	0	100	0	36	0	166	1	0	0	0	0	0	0	0	0	0	0	26200	86.5	261	6.1	640				0		0	1	1		1	1	0	1	10	0
75	3	0	7	3	0	1	6	1	1	0	97	0	22	1	112	0	0	0	0	0	0	0	0	0	0	0	5800	63.6	207	0.99	0	80			1		0	3+2	3		1	1	0	1	10	0
76	4	1	4	2	0	1	9	1	1	0	98	0	44	1	156	1	1	0	0	0	1	0	1	0	0	0	10300	78.6	304	7.03	160	10240			1		0	1+3	1		1	1	0	1	9	0
77	5	1	0	1	0	1	1	1	1	0	100	0	40	0	163	0	1	0	0	0	0	0	0	0	0	0	20200	52.5	438	2.52						1	0	1	1		0	0		0
78	7	0	8	3	0	1	17	1	1	1		1	42	1	133	1	1	0	1	1	1	1	1	0	0	0	8070	71.7	195	16.99	10240				0		1	4	4		1	1	0	1	19	0
79	1	0	6	3	0	1	6	1	1	0	98	0	22	1	110	0	1	0	0	0	0	0	0	0	0	0	23500	89.2	429	13.23	5120						0	1	1		2	1	0	1	4	0
80	10	1	7	3	0	1	13	1	1	1	86	1	60	1	142	1	0	0	1	1	1	0	1	0	1	0	9490	62.1	191	1.98	320	10240			1	1	1	4+2	4		1	1	0	1	16	0
81	9	1	1	1	0	1	16	1	1	1	96	0	66	1	181	1	1	1	0	0	0	0	0	0	0	0	19300	51.5	508	1.42	2560	10240			1	1	0	4+2	4		1	1		1	14	0
82	6	0	3	2	0	1	13	1	1	1	94	1	48	1	166	1	0	0	1	1	0	0	0	0	0	0	6000	60.4	229	11.4	5120				0		0	1	1		2	1	0	1	15	0
83	2	0	3	2	0	1		1		0	98	0	27	0	129	1	1	0	0	0	0	0		0	0		3600	89	336	0.38	1280						0	1	1		0	0		0
84	6	1	2	2	0	1	1	1	1	1	89	1	64	1	155	1	1	1	0	1	0	0	0	0	0	0	15500	70.1	425	1.5	320				1	1	0	4	4		1	1		0	15	1
85	1	0	2	2	0	1	1	1	0	0	97	0	36	0	130	0	1	0	0	0	0	0		0	0	0	8700	56.5	215	0.8	80	2560			0		0	2	2		2, 1	1		1	13	0
86	5	1	2	2	0	1	15	1	1	0	97	0	38	0	168	1	0	0	1	0	0	0	0	0	0	0	8600	49.3	264	4.45	640				1		0	3	3		1	1	0	1	14	0
87	1	0	4	2	0	1	11	1	1	0		0	38	0	145	1	1	0	0	0	0	0	0	0	0		7530	58.4	436	0.75	2560	10240					0	1	1		1	1	0	1	10	0
88	1	0	7	3	0	1	12	1	0	0		0	22	1	88	0	1	0	0	0	0	0	0	0	0	0	8400	59.7	302	0.43	320				1		0	3	3		1	1	0	1	14	0
89	14	0	15	3	0	0		1	1	0		0	24	1	125	1	0	0	0	0	0	0	0	0	0	0	7520	62.6	341	0.48	1280	1280	2560				0	1+4	1		1	1	0	1	13	0
90	11	0	6	3	0	1	13	1	1	0	89	1	60	1	189	1	1	0	1	1	1	1	1	0	0	0	6730	78.8	159	24.93	2560	10240	10240		1	1	1	1	1		1, 2	1		1	16	0
91	1	0	6	3	0	1	5	1	1	0	97	0	30	1	103	0	1	0	0	0	0	0	0	0	0	0									1		0	3	3		1	1	0	1	7	0
93	5	0	0	1	0	1	6	1	1	0		1	54	1	177	0	1	0	0	1	0	0	0	0	0	0	20800	57.7	396	0.67					1		0	4	4		1	1	0	0	9	1
94	5	1	7	3	0	1	13	1	1	0	95	1	39	1	128	1	1	0	1	1	0	0	0	0	0	0	11290	61.2	670	1.04	640						1	1	1		1	1	0	1	18	0
95	3	1	4	2	0	1	3	1	1	0	98	0	32	0	140	1	1	0	0	0	0	0	0	0	0	0	5710	51.2	210	0.31	640						0	1	1		1	1	0	1	6	0
96	4	0	14	3	0	1	5	1	1	0	96	0	22	1	100	1	1	1	0	0	0	0	0	0	0	0	7800	70.7	237	7.41	80	5120					0	1	1		1	1	0	1	8	0
97	13	1	5	3	0	1	18	1	1	0		0	40	1	153	1	1	0	1	0	1	1	1	0	0	0	18470	45	503	3.12	80	2560	10240		0		1	3+2	3	1	1	1	0	1	14	0
98	1	1	8	3	0	1	15	1	0	0		0					0	0	0	0	0	0	0	0	0	0	6480	63.4	237	8.69	1280						0	1	1		1	1	0	1	14	0
100	8	1	7	3	0	1	9	1	1	0		0	62	1	144	1	0	0	1	0	1	1	0	0	0	0	7700	83.2	251	19.14	40	5120			1	1	1	1	1		1	1	0	1	15	0
101	7	1	4	2	0	1	16	1	1	0		0	33	0	154	1	0	0	0	0	1	1	0	0	0	0	10110	76.3	270	11.98	5120					1	0	3+2	3		2	1	0	1	21	0
102	6	0	6	3	0	1	9	1	1	0		0	30	1	135	1	1	1	1	0	1	1	1	0	0	0	7250	56.2	291	11.56	320	2560			1		1	4	4		3	1	0	1	16	0
103	19	1	2	2	0	1	14	0	1	1	88	1	48	1	184	1	1	0	0	1	0	0	0	0	0	0	9600	63.3	87	2.33	80	5120			1	1	0	2+4	2		1	1	0	0	13	1
104	6	0	2	2	0	1	10	1	1	0	93	0	40	0	160	1	1	0	0	0	0	0	0	0	0	0	5500	50.4	233	0.52	80	640	1280		0		1	1	1		2	1	0	0	12	1
105	7	0	2	2	0	1	9	1	1	0		0	32	0	135	0	1	0	0	0	0	0	0	0	0	0	4200	61	217	21.71	10240				1	1	0	1+4	1		1	1	0	0	14	1
106	4	1	5	3	0	1	12	1	1	0		0	30	1	123	1	1	0	0	0	0	0	0	0	0	0	12480	73.9	411	0.34	2560				0	1	0	1	1		1	1	0	1	8	0
107	9	0	6	3	0	1	14	1	0	0	95	0	64	1	133	1	1	0	0	0	0	0	0	0	0	0	17270	75.9	349	19.43	5120	5120	20480		1		1	4+2	4		2	1	0	1	20	0
108	11	0	6	3	0	1	11	1	1	0	97	0	34	1	144	1	1	0	0	0	1	1	0	0	0	1	5520	78	113	6.45	80	2560			0		1	1	1		2	1	0	1	14	0
109	9	0	6	3	0	1	12	1	1	0	93	1	42	1	155	1	1	0	0	1	0	0	0	0	0	0	6420	76.5	188	15.89	0	320			1		0	2+4	2		1	1	0	1	18	0
110	1	1	5	3	0	1	8	1	0	0	100	0	24	1	116	0	1	0	0	0	0	0	0	0	0	0	7100	55.8	330	0.93	640						0	3+2	3		1	1	0	1	8	0
111	1	1	6	3	0	1	12	1	0	0	99	0	24	1	105	0	0	0	0	0	0	0	0	0	0	0	5700	77	239	1.96	0	320					0	4	4		2	1	0	1	16	0
112	12	1	8	3	0	1	9	1	1	0	97	0	32	1	145	1	0	0	0	0	1	1	1	0	0	0	9340	87.4	214	19.38	5120				1		0	1	1		2	1	0	1	22	0
113	4	0	15	3	0	1	15	1	1	0	98	0	32	1	113	1	0	0	0	0	1	1	0	0	0	0	7190	54.8	473	4.75	20480				0	1	0	4	4		1	1	0	1	10	0
115	6	1	0	1	0	1	7	1	1	1	90	1	80	1	168	0	1	0	0	1	0	0	0	0	0	0	10200	43.7	590	0.98	640	2560			1	1	1	1	1		1	1	0	1	11	0
120	11	1	2	2	0	1	9	1	1	1	92	1	76	1	165	1	1	0	0	1	1	1	0	0	0	0	10700	70	413	0.9	0	2560					0	1	1		1	1	0	1	15	0
121	4	0	10	3	0	1		1	1	0		0	27	1	107	1	0	0	0	0	0	0	0	0	0	0	7100	52.7	489	0.29	2560				1		0	4	4		1	1	0	1	10	0
122	11	0	3	2	0	1	11	1	1	0	95	0	52	1	155	1	0	0	1	0	1	1	0	0	0	0	5020	70.7	115	5.32	0	1280			1		1	3	3	1	1	1	0	1	15	0
123	8	0	6	3	0	1	15	1	1	0	86	1	54	1	144	1	1	0	1	1	1	0	1	0	0	0	6070	81.8	295	16.1	2560				0	1	1	3+1	3		2	1	0	1	17	0
124	6	0	10	3	0	1	10	1	1	0	95	0	36	1	126	1	0	0	1	0	0	0	0	0	0	0	6000	73.1	194	5.58	1280				0		1	3+2	3		1	1	0	1	12	0
125	9	1	6	3	0	1	13	1	1	0		0	44	1	156	1	0	0	1	0	1	0	1	0	0	0	6900	83.8	252	14.18	40	0	320		1		1	3+2	3		1	1	0	1	14	0
126	1	0	10	3	0	1	11	1	1	0		0	24	1	96	0	0	0	1	0	0	0		0	0		6700	62.1	291	0.47	1280						1	1+3	1		2	1	0	1	10	0
127	5	0	1	1	0	1	12	1	1	0		0	42	1	161	1	0	0	0	0	0	0	0	0	0	0	8010	33.6	336	0.67	160				1	1	0	3	3		0	0		0
128	11	1	9	3	0	1	16	1	1	0		0	34	1	149	1	0	0	0	0	1	1	0	0	0	0	6600	76.2	210	3.94	80	640	1280		0		0	2+4	2		2	1	0	1	19	0
131	10	0	3	2	0	1	12	1	0	1	87	1	56	1	162	1	0	0	0	1	1	1	1	0	0	0	5410	49.7	233	5.98	160	2560			0		1	1+3	1		1	1	0	1	14	0
133	1	1	9	3	0	1	8	1	0	0		0	24	1	131	1	1	0	0	0	1	1	0	0	0	0	9750	64.6	215	3.78					1		0	1+2	1		1	1		1	11	0
136	10	0	4	2	0	1	14	1	1	0	93	0	50	1	163	1	1	0	0	0	1	1	1	0	0	0	6750	58.4	185	2.82	0	640			0	1	1	1	1		1	1	0	1	20	0
137	4	0	5	3	0	1	9	1	0	1		0	36	1	142	1	0	0	1	0	1	1	0	0	0	0	8600	62.4	277	3.61	0	160			1		0	3+2	3		1	1	0	1	17	0
138	18	1	16	3	1	1	25	1	1	0	89	1	48	1	138	1	1	0	0	1	1	0	0	0	0	1	5700	88.2	181	22.16	160	640			1	1	1	3	3	1	3	1	0	1	21	0
139	14	0	6	3	0	1	17	1	1	0	90	1	66	1	171	1	1	0	1	1	1	0	1	1	0	0	6630	66.6	236	7.97	0	160	1280		0		1	3+2	3		2	1	0	1	17	0
140	2	0	6	3	0	1	13	1	0	0		0	36	1	112	0	0	0	0	0	0	0	0	0	0	0	7200	54.9	232	6.01	80					1	0	4	4		1	1	0	0	5	1
141	1	1	6	3	0	1	5	1	1	0		0	26	1	123	1	0	0	0	0	0	0		0	0		5900	59.4	148	1.59	40	5120					0	4	4		1	1	0	1	11	0
143	5	1	1	1	0	1	10	1	1	1	95	1	36	0	156	1	1	1	0	1	0	0	0	0	0	0	6950	48.3	375	0.08	320	2560			1		0	1+4	1		2	1	0	1	18	0
145	77	0	0	1	1	1	2	1	1	0		1	58	1	176	0	1	0	0	1	0	0	0	0	0	0	26630	37.4	425	0.74	1280	20480	1280		1	1	0	3	3		1	1	0	0	19	1
146	18	1	4	2	0	1	28	1	1	0	93	1	80	1	180	1	0	0	1	1	1	0	1	0	0	0	10160	82.4	164	32.04	5120	1280	50000		0		1	1	1	1	2	1	0	1	29	0
147	1	0	2	2	0	1	8	1	1	0	98	0	36	0	136	0	0	0	0	0	0	0		0	0	0	8500	68.7	214	1.74	160					1	1	1	1		2	1	0	1	20	0
149	7	0	2	2	0	1	12	1	1	0		0	38	0	156	1	0	0	0	0	0	0	0	0	0	0	9410	67.9	264	4.17	160	10240			0		0	3	3		1	1	0	0	11	1
152	1	1	2	2	0	1	11	1	1	0		0	28	0	173	1	1	0	0	0	1	1	0	0	0	0	8900	21	378	1.23	1280				1		0	1	1		1	1	0	1	5	0
153	1	1	3	2	0	1	10	1	0	0		0					0	0	1	0	0	0	0	0	0		5500	58	312	1.1	1280						0	3+2	3		1	1	0	1	23	0
154	11	0	5	3	0	1	16	1	1	0		0	36	1	148	1	0	0	1	0	0	0	0	0	0	0	7400	70.9	294	25.73	5120	10240			1	1	1	3	3		2	1	0	1	19	0
155	3	0	1	1	0	1	3	1	1	0		0	30	0	177	1	1	0	0	0	0	0	0	0	0	0	8800	52	290	0.3	640				1		0	1	1		1	1	0	0	7	1
157	3	1	1	1	0	1	4	1	1	1	96	1	46	1	163	1	1	0	0	1	0	0	0	0	0	0	14800	46.3	536	0.83	1280						0	4+2	4		0	0		0
158	1	0	10	3	0	1		1	0	0		0	36	1	142	1	0	0	0	0	0	0	0	0	0		9000	72.2	179	16.59	1280						1	4	4		1	1	0	1	3	0
159	10	1	4	2	0	1	11	1	0	0		0	30	0	153	1	0	0	1	0	1	1	0	0	0	0	6200	58.9	213	4.26	80	1280			0		0	3+2	3		1	1	0	1	31	0
160	1	0	1	1	0	1	6	1	0	0		0	28	0	101	0	1	0	0	0	0	0	0	0	0	0	8800	33.2	364	0.02	10240					1	0	3	3
161	7	0	2	2	0	1	9	1	0	0		0	40	0	156	1	1	0	0	0	0	0	0	0	0	0	8400	48.9	299	0.43	640				0		0	1+4	1		1	1	0	1	16	0
162	8	1	3	2	0	1	13	1	1	1		1	44	1	154	1	1	1	0	1	1	0	1	0	0	0	8200	59.5	337	1.68	0				1	1	0	1	1		1	1	0	1	20	0
163	4	0	1	1	0	1	7	1	1	0	98	0	34	0	156	1	0	0	1	0	0	0	0	0	0	0	10760	52.1	429	2.88	10240						1	1	1		6	1	0	1	17	0
164	5	1	11	3	0	1	5	1	0	0		0	28	1	106	1	1	0	0	0	0	0	0	0	0	0	2850	45.5	172	5	5120				1	0	0	4+2	4		1	1	0	0	14	1
165	4	1	3	2	0	1	11	1	1	0	91	1	60	1	156	1	1	1	0	1	0	0	0	0	0	0	12600	73.3	366	5.39	1280				1	1	0	1	1		1	1	0	1	9	0
168	5	1	2	2	0	1	9	1	1	0		0	40	0	152	1	1	0	0	0	0	0	0	0	0	0	12600	71.2	357	3.39	1280				1		0	4+2	4		1	1	0	1	14	0
169	2	1	3	2	0	1	13	1	1	0		0	28	0	150	1	0	0	1	0	0	0	0	0	0	0	13100	69.4	329	5.7	5120				0		0	3	3		1	1	0	1	17	0
170	12	1	3	2	0	1	16	1	1	1		1	58	1	156	1	1	0	0	1	0	0	0	0	0	0	7600	65.6	263	1.05	320	5120	5120		0		0	1	1		2	1	0	1	23	0
171	9	1	11	3	0	1	4	0	1	1	91	1	64	1	182	1	1	1	0	1	0	0	0	0	0	0	8300	74.1	233	3.25	80	320			1		0	4	4		1	1	0	1	19	0
172	1	0	12	3	0	1	4	1	0	0		0	24	1	105	1	0	0	0	0	0	0	0	0	0	0	7900	71.4	204	1.41	1280						0	4+2	4		3	1	0	1	13	0
173	8	1	3	2	0	1	13	1	0	1	94	1	64	1	154	1	0	0	0	1	0	0	0	0	0	0	5500	90.1	155	7.33	80	640				1	0	4	4		1	1	0	1	6	0
175	4	0	3	2	0	1	12	1	1	0	98	0	32	0	131	1	0	1	1	0	1	1	1	0	0	0	6070	38.1	181	1.73	320	1280			0		1	4	4		2	1	0	1	14	0
176	2	0	2	2	0	0		1	1	0	94	0	24	0	140	0	1	1	0	0	0	0	0	0	0		4500	47.4	145	0.43	640						0	1	1		1	1	0	1	8	0
178	2	0	4	2	0	0		1	0	0		0	24	0	126	1	0	0	0	0	1	1	0	1	0	0	14900	77.4	388	0.82	1280				0		0	3+1	3		1	1	0	1	10	0
179	8	1	2	2	0	1	8	1	0	0		0	42	1	170	1	0	0	1	0	1	0	1	0	0	0	7100	53.3	148	7.86	320	10240			0		0	1	1		1	1	0	1	14	0
181	6	0	7	3	0	1	11	1	1	0	88	1	36	1	138	1	1	1	0	1	0	0	0	0	0	0	5900	53.2	330	0.8	1280	320			0		0	3	3		1	1	0	1	15	0
182	10	0	4	2	0	1	10	1	1	1		1	60	1	142	1	0	0	1	1	1	0	1	0	0	0	5200	64.3	158	13.64	40	2560					1	3	3		1	1	0	1	15	0
183	6	0	3	2	0	1	31	1	1	0	94	0	48	1	163	1	1	0	0	0	0	0	0	0	0	0	13540	72.9	507	3.81	50000				0		0	4	4		1	1	0	1	18	0
185	4	0	3	2	0	1	2	1	1	0		0	40	0	131	1	1	0	0	0	1	1	0	0	0	0	7200	63.1	232	0.76	640						0	3+2	3		1	1	0	1	13	0
186	1	0	4	2	0	1	5	1	1	0		0	24	0	111	0	1	0	0	0	0	0		0	0						640						0	2+3	2		1	1	0	1	7	0
187	9	1	5	3	0	1	28	1	1	0	97	0	30	1	150	1	0	0	1	0	0	0	0	0	0	0	15430	72	657	5.36	50000						0	1+3	1		1	1	0	1	28	0
188	5	1	7	3	0	1	8	1	1	0		0	28	1	138	1	0	0	1	0	1	0	1	0	0	0	4330	53.4	200	0.63	2560				1		0	4	4		2	1	0	1	14	0
189	6	0	4	2	0	1	12	1	1	0		0	36	0	163	1	1	0	0	0	0	0	0	0	0	0	10620	50	385	0.78	0	160			0		0	3+1	3		1	1	0	1	11	0
190	3	1	0	1	0	0		1	1	1	95	0	48	0	144	0	0	1	0	0	1	0	1	0	0	0	9590	12.7	302	0.11						1	0	4	4		0	0		0
191	5	0	9	3	0	1	33	1	0	0		0	28	1	137	1	0	1	1	0	0	0	0	0	0	0	11750	71.3	591	5.33	10240	5120			0		0	2+4	2		1	1	0	1	14	0
192	16	0	10	3	0	1	25	1	1	0	95	1	54	1	144	1	1	0	1	1	1	1	1	0	0	0	18620	72.8	244	24.48	5120	10240			1		1	4+2	4		3	1	0	1	15	0
193	3	0	12	3	0	1	4	1	1	0		0	26	1	105	1	1	1	0	0	0	0	0	0	0	0	4800	67.3	187	8.37	40				1		0	1	1		1	1	0	1	7	0
194	1	1	4	2	0	1	4	1	1	0		0	32	0	131	1	1	0	0	0	0	0	0	0	0	0	14900	61.7	504	0.34	10240						0	4+2	4		2	1	0	1	7	0
195	1	1	17	3	0	1	5	1	1	0	96	0	36	1	120	1	0	0	0	0	0	0	0	0	0		11400	66.4	325	5.09	10240						0	1	1		3	1	0	1	7	0
196	1	0	1	1	0	1	5	1	1	0		0	28	0	87	0	1	1	1	0	0	0	0	0	0	0	7680	41.3	251	1.14	2560						1	1	1		1	1	0	1	5	0
197	1	1	1	1	0	0		1	1	0		0	28	0			1	0	0	0	0	0	0	0	0	0	12150	44.8	323	2.51	2560						0	1+3	1		1	1	0	1	5	0
198	1	0	5	3	0	1		1	1	0		0	26	0	145	1	1	0	0	0	0	0	0	0	0	0	5200	47.5	171	1.35	40				1	1	0	1	1		1	1	0	1	7	0
200	13	1	4	2	0	1	24	1	1	0	93	1	55	1	149	1	0	0	1	1	1	0	0	0	0	1	18000	70.3	139	22.28	10240	50000			1		1	3+2	3	1	2	1	0	1	28	0
202	11	1	7	3	0	1	13	1	1	0		0	36	1	144	1	1	0	0	0	0	0	0	0	0	0	6170	68.1	186	8.71	320	10240					0	4	4		1	1	0	1	17	0
204	11	0	2	2	0	1	14	1	1	0		0	41	1	161	1	1	0	1	0	1	1	1	0	0	0	4060	53.4	234	5.6	160	2560			1		0	4+2	4		1	1	0	1	14	0
205	7	1	3	2	0	1	14	1	1	0	91	1	56	1	176	1	0	1	1	1	1	0	1	0	0	0	5230	72.9	188	1.52	80	320			0		1	4	4		3	1	0	1	15	0
206	9	1	6	3	0	1	16	1	1	0	89	1	40	1	159	1	0	1	1	1	1	1	1	0	0	1	14610	73.3	381	15.88	0	10240			1		1	3+2	3		1	1	0	1	14	0
208	6	0	5	3	0	1	9	1	1	0	96	0	30	1	132	1	1	0	1	0	0	0	0	0	0	0	4700	63.5	244	5.4	160	5120	10240		0	1	1	1	1		1	1	0	1	13	0
209	1	1	4	2	0	1		1	1	0		0	28	0	160	1	1	0	0	0	0	0	0	0	0	0	13210	68	254	1.02	1280						0	4	4		1	1	0	1	10	0
210	9	1	2	2	0	1	13	1	1	0	98	0	40	0	170	1	1	0	0	0	0	0	0	0	0	0	19240	77.1	204	25.12	1280				0		0	3	3		1	1	0	1	14	0
211	8	1	5	3	0	1	16	1	1	1	88	1	56	1	130	1	1	0	0	1	1	1	0	0	0	0	4870	66.1	296	3.66	10240				1	1	0	3	3		2	1	0	1	23	0
213	2	1	2	2	0	1	12	1	1	0		0	28	0	170	1	1	0	0	0	0	0	0	0	0	0	12700	40.8	217	1.58	640					1	0	4+2	4		0	0		0
214	5	1	7	3	0	1	10	1	1	0		0	28	1	150	1	1	0	0	0	0	0	0	0	0	0	20700	82.3	442	4.59	80	50000	10240		1	1	0	1+3	1		1	1	0	1	24	0
216	2	0	5	3	0	1	6	1	0	0	96	0	28	1	156	1	0	0	0	0	0	0	0	0	0	0	14000	88.7	407	0.28	160				1	1	0	3+2	3		1	1	0	1	15	0
217	2	0	1	1	0	1		1	1	0	96	0	54	1	166	1	1	0	1	0	0	0	0	0	0	0	5520	74.1	200	11.75	160				1	1	0	4	4		1	1	0	1	6	0
218	8	1	3	2	0	1	25	1	1	0		0	34	0	151	1	0	0	1	0	0	0	0	0	0	0	15300	52.5	587	5.87	2560				1		0	4	4		2	1	0	1	30	0
219	7	0	4	2	0	1	8	1	1	0	97	0	34	0	148	1	1	0	0	0	0	0	0	0	0	0	8680	55.4	277	6.78	160	10240			1	1	0	3+2	3		1	1	0	0	10	1
220	7	0	1	1	0	1	7	1	1	0	95	0	40	0	180	1	1	0	0	0	0	0	0	0	0	0	8700	69.2	227	1.12					1		0	3	3		1	1	0	0	8	1
223	12	1	3	2	0	1	13	1	1	1	93	1	56	1	171	1	1	0	1	1	1	0	1	0	0	0	4030	81.4	137	35.64	160	10240			0		1	3+2	3		1	1	0	1	17	0
224	348	0	4	2	1	1	25	1	1	1		1	44	1	150	1	1	0	1	1	1	0	1	0	0	0	7030	56.1	87	3.31	0	40	1280	10240	1	1	0	2	2		1	1	0	1	28	0
226	1	1	9	3	0	1	11	1	1	0		0	26	1	126	1	0	0	0	0	0	0	0	0	0	0	4800	69.5	167	1.03	0				1		0	1	1		1	1	0	1	10	0
227	16	0	4	2	0	1	13	1	1	0		1	52	1	165	1	1	0	0	1	0	0	0	0	0	0	7460	79.8	202	0.53	1280	50000			0		1	3	3		1	1	0	1	9	0
229	8	0	4	2	0	1	19	1	1	0	95	0	44	1	161	1	0	0	0	0	1	1	1	0	0	0	14700	75	296	7.11	5120	2560			1	1	1	2	2		3	1	0	1	24	0
230	1	0	3	2	0	1	8	1	1	0		0	36	0	129	1	0	0	0	0	0	0	0	0	0	0	8760	78	348	7.18	640						0	1	1		1	1	0	1	18	0
231	17	1	8	3	0	1	16	1	1	0	89	1	59	1	156	1	0	0	0	1	1	1	1	0	0	0	9920	81.8	193	27.18	160	10240	2560		1		1	4+2	4	1	1	1	0	1	16	0
233	5	1	5	3	0	1	17	1	1	0		0	32	1	148	1	0	0	1	0	0	0	0	0	0	0	7710	59.4	170	1.43	80	1280			0	1	0	1	1		3	1	0	1	14	0
234	38	0	3	2	0	1	52	1	1	0		0	40	0	150	1	0	0	1	0	0	0	0	0	0	0	10680	56.7	485	6.93	1280	5120	5120	50000	1	1	1	3	3		2	1	1	1	39	0
235	13	0	0	1	0	1	19	1	1	1	97	0	94	1	187	1	0	0	0	0	1	1	0	0	0	0	8830	50	119	3.41	0	0			1		1	4+2	4		1	1	0	0	9	1
236	16	0	7	3	0	1	17	1	1	0	96	0	34	1	140	1	0	0	1	0	0	0	0	0	0	0	5650	75.6	194	18.95	160	10240			1	1	1	3+2	3		2	1	1	1	22	0
237	1	0	3	2	0	1	2	1	1	0	95	0	56	1	132	1	1	0	0	0	0	0	0	0	0		12900	62.7	460	1.43	1280						0	1	1		2	1	0	1	16	0
238	41	1	5	3	0	1	14	1	1	0		0	36	1	156	1	0	0	0	0	0	0	0	0	0	0	5500	68.9	199	1.04	160	640			1	1	1	1	1		1	1	0	1	14	0
240	9	1	7	3	0	1	15	1	0	0		0	34	1	147	1	0	0	0	0	0	0	0	0	0		7610	76.4	209	7.91	10240				1		0	1	1		2	1	0	1	18	0
241	1	0	12	3	0	1	8	1	1	0	98	0	22	1	129	1	0	0	0	0	1	1		0	0		6600	75.7	230	2.8	320	2560	5120				0	3+2	3		1	1	0	1	5	0
242	10	0	8	3	0	1	18	1	0	0	90	1	48	1	128	1	1	0	0	1	1	1	1	0	0	0	15090	88.9	165	29.65	2560				1	1	1	1	1	1	2	1	1	1	21	0
243	10	0	3	2	0	1	10	1	1	0		0	36	0	149	1	0	0	0	0	0	0	0	0	0	0	12250	54.1	262	5.98	0	1280			1	1	0	1	1		1	1	0	1	14	0
244	271	0	15	3	0	1	10	1	1	1		1	34	1	151	1	1	0	0	1	0	0	0	0	0	0	11650	77.7	661	2.38	10240	20480			1	1	0	3+2	3		1	1	0	0	7	1
245	2	0	2	2	0	1	9	1	0	0	97	0	28	0	181	1	1	0	0	0	0	0	0	0	0	0	6130	67.8	180	3.95	0				1	1	0	1	1		1	1	0	1	12	0
246	1	1	5	3	0	1		1	1			0	24	1	153	1	0	0	0	0	0	0	0	0	0	0	6700	78.3	200	6.4	640						0	2+4	2		0	0		0
247	1	1	8	3	0	1	14	1	1	0	96	0	22	1	118	0	1	0	1	0	0	0		0	0		10800	71.7	227	3.7	40	1280					0	1	1		1	1	0	1	7	0
249	1	1	8	3	0	1		1	1	0	98	0	24	1	106	0	1	0	0	0	0	0		0	0						640						0	4	4		1	1	0	1	7	0
250	9	0	3	2	0	1	10	1	1	1	93	0	52	1	166	1	0	0	1	0	0	0	0	0	0	0	12300	74.6	342	18.28	2560	10240			0		1	3+2	3	1	2	1	0	1	17	0
254	6	1	4	2	0	1	9	1	1	0	94	0	52	1	166	1	0	0	1	0	1	0	1	0	0	0	11360	67.9	276	3.03	2560	10240			0		1	1	1		1	1	0	1	13	0
257	1	1	3	2	0	1	4	1	1	0	98	0	28	0	142	1	1	0	0	0	0	0	0	0	0	0	9700	61.7	304	0.28	640						0	3	3		1	1	0	0	10	1
258	1	1	15	3	0	1	8	1	1	0	99	0	24	1	135	1	1	0	0	0	0	0	0	0	0	0	11400	75	269	0.66	2560						0	3+2	3		3	1	0	1	8	0
260	6	1	4	2	0	1	2	1	1	1	94	1	66	1	170	1	1	0	0	1	0	0	0	0	0	0	8070	55.7	313	6.36	160	640				1	0	2+4	2		0	0
261	1	1	7	3	0	1	8	1	1	0	96	0	20	0	140	1	1	0	0	0	0	0		0	0		13800	85.5	287	2.35	1280						0	4+2	4		1	1	0	0	10	1
262	16	0	5	3	0	1	16	1	1	0		1	56	1	153	1	0	0	0	1	1	1	1	0	0	0	7300	82.2	175	3.94	20480	20480	20480	50000	1		1	4	4		2	1	1	1	24	0
263	1	0	16	3	0	1	5	1	1	0	96	0	24	1	122	1	1	0	0	0	0	0	0	0	0	0	24050	87.8	185	3.6	80	320				0	0	1	1		1	1	0	1	12	0
264	6	1	0	1	0	1	2	1	0	1	97	0	58	1	158	0	1	1	0	0	0	0	0	0	0	0	7600	29.2	186	0.29						1	0	1	1		0	0		0
265	10	1	7	3	0	1	5	1	1	0		0	32	1	140	1	1	0	1	0	1	0	0	0	0	1	15180	82.6	375	4.36	5120	5120				1	1	1	1		1	1	0	0	9	1
266	58	0	5	3	0	1	8	0	0	1	92	1	62	1	134	1	1	1	0	1	0	0	0	0	0	0	8850	78.4	260	2.08	160	1280	320	160		1	1	1	1		1	1	0	1	14	0
267	35	1	0	1	0	1	5	1	1	1		1	53	1	190	1	0	1	0	1	0	0	0	0	0	0	7200	31.8	258	0.16					1		0	3	3		0	0		0
268	8	0	1	1	0	1	17	0	0	0	91	1	36	0	176	1	0	0	0	1	1	1	0	0	0	0	5900	46.7	257	6.18						1	0	2+4	2		0	0		0
269	9	1	4	2	0	1	7	0	0	0		0	32	0	150	1	0	0	0	0	1	0	0	1	1	0	9490	58.7	431	1.56	640	320			0		1	1	1		1	1	0	1	12	0
270	3	1	2	2	0	1	6	1	1	0	97	0	35	0	125	0	1	0	0	0	0	0	0	0	0	0	5300	58.1	210	2.49	640	1280			0	1	0	3	3		1	1	0	0	7	1
271	12	0	5	3	0	1	13	1	1	0		0	32	0	135	1	0	0	1	0	1	1	0	0	0	0	8780	63.8	247	3.79	40	80	640		1	1	1	2	2		1	1	1	1	16	0
272	5	0	5	3	0	1	9	1	1	0	100	0	28	1	126	1	0	0	1	0	0	0	0	0	0	0	8920	49.8	419	1.23	1280	1280			0	1	1	3	3		2	1	0	1	14	0
273	129	0	0	1	0	1	3	1	0	0		1	36	0	170	0	1	0	0	1	0	0	0	0	0	0	16530	77.4	585	0.01						1	0	4+2	4		0	0		0
274	1	0	1	1	0	1	4	1	1	0	98	0	26	0	105	0	1	0	0	0	0	0	0	0	0	0	10150	322.6	527	0.02	5120						0	2+1	2		0	0		0
275	112	0	8	3	0	1	5	0	0			1					0	0	0	1	1	0	0	0	1	1	4550	75.5	47	3.97	2560	640	2560	1280	0	1	1	4	4		1	1	0	0	15	1
276	6	0	12	3	0	1	12	1	1	0		0	28	1	115	1	0	0	0	0	1	1	0	1	0	0	6010	71.4	251	2.77	80	1280			0	0	0	1	1		1	1	0	1	12	0
278	14	0	5	3	0	1	12	1	1	1	90	1	52	1	155	1	1	1	1	1	1	0	1	0	0	0	4560	69.3	228	6.2	640	640	2560	5120	1	1	1	2+3	2	1	2	1	1	1	17	0
279	8	0	12	3	0	1	8	1	1	0	96	0	48	1	120	1	1	1	1	0	0	0	0	0	0	0	8940	81.5	168	4.96	0	80			1	1	0	4+2	4		1	1	1	1	13	0
280	3	1	4	2	0	1	6	1	0	0		0	35	0	112	0	0	0	1	0	0	0	0	0	0	0	6510	65.3	232	4.59	80	10240			1	1	0	3	3		1	1	0	1	9	0
281	5	1	6	3	0	1	11	1	1	0	89	1	40	1	128	1	1	1	0	1	0	0	0	0	0	0	6960	54.7	299	1.45	160	2560			1		0	1	1		1	1	0	1	15	0
282	7	1	16	3	0	1	10	1	1	0		1	36	1	90	0	0	0	1	1	0	0	0	0	0	0	4830	85.1	199	11.89	1280				1		1	4	4		1	1	1	1	13	0
283	8	0	3	2	0	1	15	1	1	0	95	1	48	1	147	1	1	0	0	1	1	0	1	0	0	0	7600	51.6	219	25.63	2560				1	0	1	2+4	2		3	1	0	1	14	0
284	8	1	3	2	0	1	8	1	1	0		0	40	0	120	0	0	0	0	0	0	0	0	0	0	0	5910	61.4	196	5.14	0	80	640		0	1	1	3	3		2	1	0	1	15	0
285	13	0	15	3	0	1	1	0	1	1	93	1	30	1	118	1	1	0	0	1	1	0	0	0	0	1	10930	83.5	273	7.24						1	0	1	1		0	0		0
286	9	1	4	2	0	1	14	1	0			0					1	0	1	0	1	0	1	1	0	0	14300	60.6	353	6.24	1280	5120	10240		1	1	1	3	3		2	1	0	1	20	0
287	5	0	6	3	0	1	6	1	1	0		0	30	1	125	1	1	0	0	0	0	0	0	0	0	0	7790	61.8	215	2.87	160	5120			0	0	1	3+2	3		1	1	0	1	10	0
288	6	1	5	3	0	1	15	1	1	0	96	0	30	1	131	1	0	0	1	0	1	0	1	0	0	1	9440	57.1	726	4.57	10240				0	1	1	3	3		2	1	0	1	17	0
289	1	1	2	2	0	1		1	1	0	95	0	40	0	139	0	0	0	0	0	0	0	0	0	0	0	8070	60.7	282	1.47	1280						0	3+2	3
290	7	1	6	3	0	1	10	1	0	0	95	1	38	1	121	1	0	0	1	1	0	0	0	0	0	0	3290	75.4	259	8.25	80	1280			1	1	1	4	4		2	1	0	1	18	0
291	6	1	7	3	0	1	9	1	1	0	96	0	42	1	145	1	1	0	0	0	1	0	1	0	0	0	5160	80.1	188	2.62	0	1280			1	1	0	2	2		1	1	1	1	15	0
292	20	0	0	1	0	1	14	1	1	0	95	0	40	0	158	0	0	0	0	0	0	0	0	0	0	0	13120	20.9	260	0.03					1	1	0	1	1		0	0		0
293	3	0	16	3	0	1	15	1	1	0		0	21	1	95	0	1	0	0	0	0	0	0	0	0	0	15730	85.5	367	4.19	640				0	1	0	4	4		0	0		0
294	8	0	4	2	0	1	12	1	1	0	96	0	36	0	139	1	0	0	1	0	1	1	0	0	0	0	5050	63	202	6.06	320				1	1	1	3	3		1	1	0	1	14	0
295	7	0	5	3	0	1	13	1	1	0	98	0	34	1	138	1	1	0	1	0	1	1	1	0	0	0	4420	44.8	239	6.82	5120				1		1	1	1		2	1	0	1	21	0
296	1	1	6	3	0	1	18	1	0	0		0	36	1	170	1	0	0	0	0	0	0	0	0	0	0	12100	66.8	447	3.38	5120						0	4	4		1	1	0	1	16	0
297	7	0	7	3	0	1	14	1	1	0	96	0	32	1	135	1	0	0	1	0	1	1	1	0	0	0	4760	71.6	187	1.98	2560				0	1	1	4+2	4		2	1	1	1	15	0
298	1	0	3	2	0	1	7	0	0	0		0	24	0	170	1	0	0	0	0	0	0	0	0	0	0	4930	41.6	267	1.77						1	0	2	2		0	0		0
299	9	1	9	3	0	1	7	1	1	0		1	33	1	135	1	0	0	1	1	0	0	0	0	0	0	9690	80.9	224	4.08	80	2560			0	1	1	1	1		2	1	1	1	16	0
300	7	1	4	2	0	1	9	1	0	0	98	0	40	0	135	1	0	0	1	0	0	0	0	0	0	0	8120	68.6	257	13.17	80	40	2560		0	1	1	3	3		1	1	1	1	13	0
301	15	0	4	2	0	1	15	1	1	0	91	1	47	1	153	1	0	0	1	1	0	0	0	0	0	0	7710	71.3	166	12.06	0	50000			1	1	1	4	4		1	1	1	1	17	0
302	7	1	3	2	0	1	9	1	1	0		0	40	0	158	1	0	0	1	0	1	0	1	0	0	0	7990	69	174	10.59	5120				1	1	1	4	4		1	1	1	1	20	0
303	6	1	3	2	0	1	11	1	1	0		0	40	0	150	1	1	0	0	0	0	0	0	0	0	0	16160	75	328	6.7	640	20480			1		0	2	2		1	1	0	0	16	1
304	4	1	5	3	0	1	2	1	0	0		0	30	1	126	1	0	0	0	0	0	0	0	0	0	0	8030	50.7	482	0.83	5120				0	1	0	2	2		3	1	0	1	14	0
305	2	1	5	3	0	1	7	1	1	0		0	24	1	137	1	1	0	0	0	0	0	0	0	0	0	19480	77	417	9.4	50000	2560			0	0	0	1	1		2	1	0	0	5	1
306	7	0	5	3	0	1	12	1	1	1	90	1	58	1	150	1	1	0	0	1	0	0	0	0	0	0	7940	74.9	226	5.26	160	50000			1		0	4	4		1	1	0	1	10	0
307	1	0	8	3	0	1	12	1	1	0		0	20	0	123	1	0	0	0	0	1	1	0	0	0	0	8800	79.6	350	2.27	1280				0	0	0	3	3		2	1	0	1	11	0
308	6	1	3	2	0	1	13	1	1	0	95	0	56	1	150	1	1	0	0	0	0	0	0	0	0	0	21770	82.4	331	5.93	1280				1	1	0	3+2	3		1	1	0	1	18	0
309	5	0	6	3	0	1	7	1	0	0	96	0	38	1	126	1	0	0	0	0	1	0	0	1	0	0	5060	71	212	3.83	5120				1	1	0	1	1		1	1	0	1	13	0
310	9	0	9	3	0	1	12	1	1	0		0	32	1	140	1	0	0	1	0	1	1	0	0	0	0	10370	65.4	251	5.72	1280				0	1	1	3	3		1	1	1	1	19	0
311	6	1	8	3	0	1	14	1	1	0	93	0	30	1	131	1	1	0	0	0	0	0	0	0	0	0	5090	80.5	244	0.93	5120				0	1	1	1	1		3	1	1	1	18	0
312	6	1	1	1	0	1	10	1	0	0		0	38	0	138	0	0	0	0	0	0	0	0	0	0	0	14690	31.7	509	1.72	1280				1	1	0	3	3		1	1	0	1	12	0
313	8	0	11	3	0	1	14	1	1	0		1	35	1	135	1	1	0	0	1	1	1	1	0	0	0	9250	79.3	335	6.33	20480				1	1	1	2	2		3	1	1	1	18	0
314	10	1	3	2	0	1	14	1	1	0		0	40	0	154	1	0	0	0	0	1	1	0	0	0	0	5990	72.6	137	17.71	320	10240			1	1	0	4	4		1	1	1	1	16	0
315	1	1	7	3	0	1		1	1	0		0	20	0	133	1	1	0	0	0	0	0	0	0	0	0	5430	77.2	198	1.8	320				1		1	1	1		1	1	0	1	11	0
316	5	0	13	3	0	1	9	1	1	0	93	1	48	1	120	1	1	0	0	1	1	0	1	0	0	0	4680	79.3	218	23.71	80	640			1	1	1	1	1		2	1	1	1	18	0
317	6	0	8	3	0	1	4	0	0	0		0	26	1	117	0	0	0	0	0	0	0	0	0	0	0	14830	79.9	338	4.5	1280						0	1	1		1	1	0	1	11	0
318	6	1	6	3	0	1	10	1	1	0		1	32	1	138	1	1	0	1	1	1	1	0	0	0	0	9160	80	415	0.34	5120				1	0	0	2	2		2	1	0	1	14	0
320	14	0	3	2	0	1	13	1	1	0	92	1	66	1	188	1	1	0	1	1	0	0	0	0	0	0	7720	70	237	2.98	640	50000	50000		1		1	3	3		1	1	1	1	22	0
321	5	1	4	2	0	1	13	1	1	0	97	0	34	0	142	1	0	0	1	0	0	0	0	0	0	0	4330	52.3	249	3.8	1280	20480	50000		1	1	0	3	3		2	1	1	1	14	0
322	13	1	8	3	0	1	20	1	1	0	91	1	70	1	142	1	0	0	1	1	1	0	1	0	0	0	26360	86.5	228	30.54	5120	50000			1		1	1+3	1	1	4	0	1	1		0
324	14	0	12	3	1	1	11	1	1	0		1	34	1	92	0	0	0	1	1	1	0	1	0	0	0	11060	82.4	89	26.2	40	320	1280		0		0	2+4	2		3	1	0	1	14	0
325	5	0	9	3	0	1	6	1	0	0		0	30	1	117	0	0	0	0	0	0	0	0	0	0	0	5140	76.3	169	5.18	0	320			1		0	3	3		2	1	1	1	13	0
326	4	1	4	2	0	1	8	1	0	0		0	34	0	134	1	0	0	0	0	0	0	0	0	0	0	6720	63.6	156	9.65	640	10240	20480		1	1	0	2	2		1	1	0	1	11	0
327	12	0	4	2	0	1	16	1	1	0		0	48	1	158	1	1	0	0	0	1	1	0	0	0	0	7620	50.9	304	2.21	80	2560			1	1	0	4	4		3	1	1	1	21	0
328	1	1	3	2	0	1	6	1	1	0		0	26	0	121	1	1	0	0	0	0	0	0	0	0	0	15600	56.2	451	0.78	1280				1		1	1	1		1	1	0	1	7	0
329	1	1	14	3	0	1	6	1	1	0	98	0	20	0	100	1	1	0	0	0	0	0	0	0	0	0	11420	75.6	386	1.18	50000				1	1	0	2+4	2		1	1	0	1	9	0
330	7	0	13	3	0	1	4	1	1	0	88	1	48	1	144	1	1	0	0	1	1	0	1	0	0	0	23370	86.4	476	1.84	640					1	1	2+3	2		0	0		0
332	4	1	5	3	0	1	11	1	1	0	95	0	36	1	106	0	1	0	0	0	0	0	0	0	0	0	4380	58.5	160	2.96	640	2560			1	1	0	2+4	2		1	1	1	1	15	0
333	4	0	7	3	0	1	8	1	1	0		0	30	1	126	1	1	0	0	0	0	0	0	0	0	0	7560	78.6	346	3.64	40	160			1	1	0	3	3		1	1	0	1	13	0
334	7	0	6	3	0	1	7	1	1	0	99	0	40	1	138	1	0	0	1	0	0	0	0	0	0	0	6200	66.3	226	0.88	40	1280					0	4	4		1	1	0	1	11	0
335	5	1	5	3	0	1	8	1	1			0					1	0	0	0	0	0	0	0	0	0	9480	60.6	260	3.86	40	640			0	1	0	3	3		1	1	0	1	18	0
336	8	1	5	3	0	1	11	1	1	0		0	50	1	146	1	1	0	0	0	0	0	0	0	0	0	15080	56.7	340	0.37	0	80			1	0	0	3+2	3		1	1	0	1	12	0
337	2	1	4	2	0	1	7	1	0	0		0	24	0	126	1	0	0	0	0	0	0	0	0	0	0	5080	42.6	265	0.95	640						0	2+4	2		3	1	0	1	10	0
338	1	0	10	3	0	1	9	1	1	0		0	20	0	190	1	0	0	0	0	0	0	0	0	0	0	9250	44.3	301	2.93	320				1	0	0	4	4		0	0		0
339	1	0	6	3	0	1	9	1	0	0	97	0	32	1	125	1	1	0	0	0	0	0	0	0	0	0	8530	72.1	466	0.93	2560						0	2+4	2		1	1	0	1	10	0
340	1	1	5	3	0	1	8	1	1	0		0	28	1	123	1	1	0	0	0	0	0	0	0	0	0	13040	64.1	362	2.59	640						0	2+4	2		3	1	0	1	11	0
341	8	0	6	3	0	1	14	1	1	1	95	1	60	1	132	1	1	0	1	1	1	0	1	0	0	1	6950	67.2	439	3.24	20480				1		1	2+4	2		4	0	1	1		0
343	1	0	7	3	0	1	3	1	1	0		0	23	1	114	0	1	0	0	0	0	0	0	0	0	0	12700	67.3	363	0.44	5120				0		1	1	1		2	1	1	1	12	0
344	1	0	2	2	0	1		1	0	1		0	30	0	112	0	1	1	0	0	0	0	0	0	0	0	9150	53.5	374	3.39	1280						1	2	2		3	1	0	1	19	0
345	1	0	6	3	0	1	11	1	1	0	100	0	28	1	134	1	0	0	0	0	0	0	0	0	0	0	5120	65	237	1.31	80	80			1		0	3	3		1	1	1	1	14	0
346	1	1	3	2	0	1	10	1	1	0		0	24	0	126	1	1	0	0	0	1	1	0	0	0	0	10630	71.7	342	2.74	640						0	1	1		1	1	0	1	15	0
347	1	1	12	3	0	1		1	1	0		0	22	1	131	1	0	0	0	0	0	0	0	0	0	0	5970	73	212	4.16	0				1		0	2	2		1	1	0	1	7	0
348	1	1	2	2	0	1	3	1	1	0		0	36	0	130	0	1	0	0	0	0	0	0	0	0	0	13120	43.7	344	0.29	10240						0	2+4	2		2	1	0	1	12	0
349	9	0	4	2	0	0		1	1	1	91	1	48	1	136	1	0	1	0	1	1	1	0	0	0	0	15130	63.8	393	1.23	320	10240			1	1	0	3	3		1	1	0	1	15	0
350	4	1	5	3	0	1	7	1	1	0		0	33	1	128	1	1	0	0	0	0	0	0	0	0	0	7730	64.4	263	1.31	640				1	1	0	4	4		1	1	0	1	8	0
351	3	0	4	2	0	1	8	1	0	0		0	30	0	110	0	1	0	0	0	0	0	0	0	0	0	10020	61.8	325	2.64	2560				1	1	0	2+4	2		3	1	1	1	12	0
352	1	1	6	3	0	1		1	1	0	94	0	20	0	140	1	0	0	0	0	0	0	0	0	0	0	7800	73	345	1.86	2560						0	3+2	3		1	1	0	1	5	0
353	9	1	2	2	0	1	13	1	1	1	92	1	51	1	167	1	1	1	0	1	0	0	0	0	0	0	15240	70	401	13.3					0	1	0	2+3	2		1	1	0	0	3	1
354	4	1	7	3	0	1	5	1	1	0		0	24	1	132	1	0	0	0	0	0	0	0	0	0	0	10290	64	289	4.63	80	160			1	1	0	2+4	2		1	1	0	1	10	0
355	34	1	6	3	1	1		1	1	1	40	1	40	1	117	0	1	0	0	1	0	0	0	0	0	0	10950	61.7	263	3.62						1	0	1	1		0	0		0
356	6	0	9	3	0	1	7	1	1	0	100	0	24	1	95	0	0	0	1	0	0	0	0	0	0	0	7060	66	260	2.06	80	1280			0	1	0	3	3		2	1	0	1	9	0
357	1	0	7	3	0	1		1	0	0		0	20	0	126	1	0	0	0	0	0	0	0	0	0	0	3200	70.3	201	3.63	640						1	3+2	3		1	1	0	1	3	0
358	1	1	4	2	0	1	9	1	1	0	99	0	32	0	131	1	0	0	0	0	0	0	0	0	0	0	5620	61.2	303	3.5	640						0	3	3		1	1	0	1	6	0
359	6	0	5	3	0	1	10	1	0	0		0	36	1	132	1	1	0	0	0	0	0	0	0	0	0	4970	66.6	203	9.68	80	2560			1	1	0	3	3		3	1	0	1	4	0
360	5	0	11	3	0	1	8	1	1	0		0	28	1	117	1	1	0	0	0	0	0	0	0	0	0	8620	67.4	231	4.02	40	320			1	1	0	1	1		1	1	0	1	9	0
362	10	1	5	3	0	1	13	1	1	0		0	36	0	150	1	0	0	1	0	0	0	0	0	0	0	15990	80.4	306	25.6	160	2560			0	0	0	1	1		1	1	1	1	19	0
364	2	0	2	2	0	0		1	0	0	98	0	32	0	102	0	0	1	0	0	0	0	0	0	0	0	16140	50.7	391		20480						0	2	2		1	1	0	1	7	0
365	9	0	7	3	0	1	11	1	1	1	93	1	44	1	134	1	1	0	0	1	0	0	0	0	0	0	6550	60	195	3.89	320	320	10240		0		0	3	3		2	1	0	1	16	0
366	6	0	4	2	0	1	13	1	1	0	95	0	40	0	120	0	1	0	0	0	0	0	0	0	0	0	7550	73.6	232	0.78	320	5120			0	0	0	3	3		1	1	1	1	24	0
367	9	1	2	2	0	1	11	1	1	1	86	1	60	1	101	0	1	0	0	1	0	0	0	0	0	0	15910	57	297	0.41	2560				1		0	1	1		2	1	0	1	11	0
368	11	0	9	3	0	1	13	1	1	0	92	1	32	1	130	1	1	0	0	1	0	0	0	0	0	0	4160	59.6	180	4.47	80	160	1280		1	1	0	3	3		1	1	1	1	21	0
369	4	0	8	3	0	1	16	1	1	0	97	0	36	1	115	0	1	0	0	0	0	0	0	0	0	0	13450	79.7	377	4.72	2560	2560			0		1	1	1		1	1	1	1	19	0
370	5	1	5	3	0	1	5	1	0	0	95	0	36	1	135	1	0	0	0	0	0	0	0	0	0	0	12190	76.8	229	6.37	80	1280			0		0	2+4	2		1	1	0	1	10	0
371	120	0	14	3	0	1	13	0	1	0		1	28	1	124	1	1	1	0	1	0	0	0	0	0	0	5880	79.1	142	1.33	40	640	2560		1		0	2+4	2		4	0	1	0		1
372	5	1	3	2	0	1	11	1	1	0		0	40	0	132	1	1	0	0	0	1	1	0	0	0	0	6890	71.6	314	5.56	1280				1	1	0	1	1		1	1	0	1	11	0
376	61	0	5	3	0	1	13	1	1			1					0	0	0	1	1	0	1	0	1	0	6080	76.5	78	0.79	20480				1	1	0	4	4		2	1	1	1	24	0
377	2	1	3	2	0	1	8	1	1	0	97	0	32	0	131	1	0	0	1	0	0	0	0	0	0	0	7800	50.1	379	0.75					1	1	0	2	2		1	1	0	1	12	0
378	1	0	5	3	0	1	11	1	1	0		0	24	1	132	1	0	0	0	0	0	0	0	0	0	0	9800	61.5	209	1.38	10240						1	4	4		1	1	0	1	10	0
379	7	1	4	2	0	1	12	1	1	0		0	36	0	150	1	0	0	1	0	0	0	0	0	0	0	9000	66	403	5.59	80	2560			1	1	0	3	3		1	1	0	1	9	0
381	2	1	5	3	0	1	7	1	0	0	98	0	32	1	135	1	0	0	0	0	0	0	0	0	0	0	6780	64.3	170	0.67	40	1280			0		1	4	4		1	1	0	1	7	0
382	6	0	15	3	0	1	7	1	1	0	95	0	24	1	89	0	1	0	1	0	1	0	0	0	0	1	5060	84.8	170	14.6	0	160			1		1	3	3		1	1	0	1	12	0
383	2	0	9	3	0	1	4	1	0	0	100	0	24	1	108	0	1	0	0	0	0	0	0	0	0	0	5360	59.2	254	3.24	0	40			1		0	3	3		1	1	0	1	6	0
384	7	1	8	3	0	1	8	1	1	0	93	0	40	1	125	1	0	0	0	0	1	1	0	0	0	0	6440	70.1	202	3.83	0	320	2560		1		0	3+2	3		2	1	0	1	8	0
385	40	0	16	3	0	1	11	0	0	0		1	42	1	126	1	1	1	0	1	1	0	1	0	0		12010	73.8	126	1.9	40	160	320		0		0	3	3		0	0		0
386	1	0	5	3	0	1	6	1	0	0	95	0	30	1	126	1	0	0	0	0	0	0	0	0	0	0	16870	82.9	378	0.25	640						0	1	1		1	1	0	1	7	0
389	10	1	3	2	0	1	14	1	1			0					1	0	0	0	0	0	0	0	0	0	6290	54.4	269	4.57	80	320	2560		1	1	0	1	1		1	1	1	1	11	0
390	7	0	7	3	0	1	11	1	0	0		0	32	1	123	1	0	0	0	0	0	0	0	0	0	0	5710	47.6	214	0.82	80	5120			1		0	3	3		1	1	0	1	14	0
391	9	1	3	2	0	1	12	1	1	0		0	40	0	145	1	0	0	1	0	0	0	0	0	0	0	8770	63.3	129	5.8	40	50000					1	3+2	3		1	1	0	1	9	0
392	4	1	1	1	0	1	13	1	1	0		0	32	0	138	0	1	0	0	0	0	0	0	0	0	0	11710	67.4	270	0.45	10240						0	1	1		0	0		0
393	1	1	1	1	0	1		1	1	0		0	26	0	145	1	0	1	0	0	0	0	0	0	0	0	7920	30	247	0.18	640						0	1+2	1		0	0		0
394	17	0	5	3	0	1	14	1	0	0		1	40	0	146	1	0	0	1	1	1	1	0	0	0	0	8730	84.9	266	29.13	640	5120			1	1	1	1	1		1	1	1	1	16	0
395	6	0	4	2	0	1	7	1	1	0	96	0	40	0	137	1	0	0	0	0	1	0	0	1	0	0	10050	44.8	329	1.85	0	160			0		0	3	3		1	1	0	1	12	0
398	1	1	3	2	0	1	5	1	1	0	95	0	42	1	131	1	0	0	0	0	0	0	0	0	0	0	11930	73.4	240	0.65	40				1	0	1	2	2		3	1	0	1	13	0
399	3	1	7	3	0	1	7	1	0	0		0	26	1	136	1	1	0	0	0	0	0	0	0	0	0	5200	60.5	205	0.97	320				1	1	0	4+2	4		1	1	0	1	13	0
400	8	1	4	2	0	1	13	1	0	0	88	1	38	0	150	1	0	0	0	1	1	0	1	0	0	0	5870	36.7	184	1.61	640	5120			1	1	1	2+3	2		1	1	1	1	16	0
401	6	0	4	2	0	1	8	1	1	0		0	36	0	145	1	1	1	0	0	0	0	0	0	0	0	13810	73.2	356	3.67	160				1	1	0	1	1		1	1	0	1	9	0
402	7	1	4	2	0	1	7	1	0	0		0	36	0	138	1	1	0	0	0	0	0	0	0	0	0	6460	77.3	182	5.1	320	10240			1		0	3	3		1	1	0	1	15	0
403	1	1	4	2	0	1	5	1	1	0		0	26	0	161	1	0	0	0	0	0	0	0	0	0	0	21280	78.4	338	1.68	2560						0	3	3		1	1	0	1	8	0
404	5	0	8	3	0	1	9	1	0	0		0	27	1	128	1	0	0	0	0	0	0	0	0	0	0	6210	77.5	300	1.37	40	5120			1	0	0	2	2		1	1	0	1	9	0
405	7	1	5	3	0	1	7	0	0	0	90	1	40	1	140	1	0	0	1	1	0	0	0	0	0	0	5190	67.1	191	3.68	40	2560			1	1	1	3+2	3		1	1	0	0	7	1
406	4	1	7	3	0	1	9	1	1	0	97	0	40	1	126	1	0	0	0	0	1	0	1	0	0	0	12090	52.6	287	3.9	2560	50000			0		0	1	1		3	1	0	1	8	0
408	2	0	5	3	0	1	7	1	1	0		0	20	0	103	0	0	0	0	0	0	0	0	0	0	0	7750	56.5	300	2.64	1280						0	1	1		1	1	0	1	4	0
409	1	1	6	3	0	1	8	1	0	0		0	20	0	106	0	1	0	0	0	0	0	0	0	0		10120	55.9	392	0.16	640						0	2+4	2		1	1	0	1	6	0
410	1	0	5	3	0	1		1	1	0		0	20	0	119	0	0	0	0	0	0	0	0	0	0	0	11110	60.2	369	0.41	640						0	1	1
411	7	0	1	1	0	1	8	1	1	0	93	0	42	1	150	1	0	0	0	0	0	0	0	0	0	0	10240	64.3	352	1.28	640	2560					0	4+2	4		1	1	0	0	7	1
412	3	0	5	3	0	1	2	1	1	0		0	30	1	134	1	1	1	0	0	0	0		0	0		8540	36.7	377		640	640			0		0	4	4		1	1	0	1	9	0
413	16	0	8	3	0	1	15	1	1	0	92	1	54	1	145	1	0	0	1	1	0	0	0	0	0	0	7730	82.2	200	28.19	2560				1	1	1	2+4	2	1	3	1	1	1	18	0
415	5	0	6	3	0	1	9	1	1	0		0	28	1	110	0	0	0	0	0	0	0	0	0	0	0	5910	66.6	155	11.07	1280	5120			1		1	1	1		2	1	0	1	17	0
416	7	0	1	1	0	1	3	0	0	0	96	0	60	1	167	1	0	0	0	0	0	0	0	0	0	0	9020	41	98	0.18	320	640			1		0	2+4	2		0	0		0
417	9	1	5	3	0	1	13	1	1	0		0	35	1	138	1	0	0	0	0	0	0	0	0	0	0	4520	64.5	174	15.26	80	1280			1		0	1	1		2	1	1	1	21	0
418	7	1	5	3	0	1	13	1	1	0	95	0	48	1	134	1	0	0	1	0	1	1	1	0	0	0	7450	73.7	218	22.39	5120				1	1	1	1	1		2	1	1	1	18	0
419	1	1	7	3	0	1	11	1	1	0		0	20	0	109	0	0	0	0	0	0	0	0	0	0	0	9830	68.4	238	1.61	80				1		0	4	4		2	1	1	1	13	0
420	2	1	4	2	0	1	8	1	1	0	99	0	28	0	131	1	1	0	0	0	0	0	0	0	0	0	6460	62.8	298	6.97	320	2560			1	1	0	3+2	3		1	1	0	1	11	0
421	1	0	3	2	0	1	4	1	1	0		0	28	0	153	1	0	0	0	0	0	0	0	0	0	0	14480	64.7	275	2.49	5120						0	3	3		1	1	0	1	8	0
422	4	0	5	3	0	1	6	1	1	1	88	1	44	1	125	1	1	0	0	1	0	0	0	0	0	0	18080	84.7	423	1.79	5120				1		0	4	4		1	1	0	1	12	0
423	8	0	16	3	0	1	8	1	1	0	96	0	42	1	106	1	0	0	0	0	0	0	0	0	0	0	8000	75	202	4.97	320	5120			1		0	4	4		1	1	0	1	21	0
424	7	0	1	1	0	1	10	1	1	0	93	1	38	0	163	1	0	0	0	1	0	0	0	0	0	0	10610	60.8	637	0.02	50000				0		1	1	1		1	1	0	1	14	0
425	1	1	2	2	0	1	8	1	1	0	100	0	36	0	164	1	1	0	0	0	0	0	0	0	0	0	9130	72.2	297	5.5	320				1		0	4+2	4		3	1	0	1	12	0
426	7	0	7	3	0	1	10	1	1	0	98	0	38	1	128	1	0	0	0	0	0	0	0	0	0	0	7980	57.4	323	2.39	160	2560			1		1	4	4		1	1	0	1	13	0
427	6	0	9	3	0	1	10	1	1	0		0	24	1	117	0	1	1	0	0	0	0	0	0	0	0	8380	70.9	331	4.6	80	5120			1	0	0	3	3		2	1	1	1	14	0
428	2	0	5	3	0	1	10	1	0	0		0	32	1	121	1	0	0	0	0	0	0	0	0	0	0	4150	50	296	0.69	1280				1		0	4	4		3	1	0	1	10	0
429	11	0	1	1	0	1	20	1	1	0		0	51	1	167	0	1	0	0	0	0	0	0	0	0	0	21220	64	499	2.3	1280	50000			1		0	1	1		2	1	0	1	18	0
430	4	1	4	2	0	1	13	1	1	0		0	30	0	138	1	1	0	0	0	0	0	0	0	0	0	4430	64.4	236	3.26	1280				1	1	0	3+2	3		1	1	0	1	6	0
431	1	1	4	2	0	1	8	1	1	0		0	40	0	121	1	0	0	0	0	0	0	0	0	0	0	9650	62.2	428	0.72	1280						0	4+2	4		1	1	0	1	11	0
432	2	0	3	2	0	1	11	1	0	0		0	24	0	129	1	1	0	1	0	0	0	0	0	0	0	10670	52	348	4.49	10240						0	4	4		1	1	0	1	5	0
433	6	1	7	3	0	1	11	1	1	0		0	32	1	126	1	1	0	0	0	0	0	0	0	0	0	5960	67	310	0.84	320	10240			1		0	2	2		1	1	0	1	13	0
434	10	1	2	2	0	1	13	1	1	1	92	1	66	1	161	1	1	1	0	1	0	0	0	0	0	0	7900	65.8	240	6.99						1	0	3+2	3		0	0		0
435	4	1	8	3	0	1	6	1	1	0	99	0	32	1	120	1	1	0	0	0	0	0	0	0	0	0	14090	87.1	229	8.79	160				0	1	0	3+2	3		1	1	0	0	12	1
436	5	1	7	3	0	1	9	1	1	0	97	0	30	1	138	1	1	0	0	0	0	0	0	0	0	0	6020	69.8	215	2.67	0	80	640		0	0	0	4	4		1	1	1	1	16	0
437	2	1	5	3	0	1	7	1	1	0	98	0	28	1	121	1	1	0	0	0	0	0	0	0	0	0	7390	64.2	272	3.13	320				1		0	1	1		3	1	0	1	9	0
438	12	1	4	2	0	1	7	1	1	0	96	0	40	0	145	1	0	0	0	0	1	0	1	0	0	0	20060	88.9	321	21.99	640	640					1	1	1		2	1	0	1	7	0
439	5	1	5	3	0	1	10	1	0	0	99	0	34	1	146	1	1	0	0	0	1	1	0	0	0	0	5240	49.8	281	2.52	10240				1		1	3	3		2	1	1	1	16	0
440	3	1	9	3	0	1	11	1	1	0		0	28	1	117	0	1	0	0	0	0	0	0	0	0	0	8490	69.4	391	0.24	10240				1		0	2+4	2		1	1	1	1	18	0
441	7	1	4	2	0	1	12	1	0	0	97	0	38	0	150	1	1	0	0	0	1	0	1	0	0	0	4270	61.5	231	3.06	160	50000			0		1	1	1		1	1	1	1	11	0
442	8	1	7	3	0	1	6	1	1	0	95	1	46	1	138	1	1	0	0	1	0	0	0	0	0	0	6120	61.2	295	2.74	5120	50000			1		0	4	4		1	1	0	1	14	0
443	6	1	4	2	0	1	8	1	1	1	85	1	45	1	138	1	1	0	0	1	0	0	0	0	0	0	11330	59.7	305	1.59	5120				1	0	0	4+2	4		1	1	0	1	13	0
444	2	1	5	3	0	1	6	1	1	0		0	36	1	144	1	1	0	0	0	0	0		0	0	0	9870	70.9	386		640						0	2	2		1	1	0	1	12	0
445	2	1	2	2	0	1	7	1	1	0	99	0	48	1	163	1	1	0	0	0	0	0	0	0	0	0	19720	72.2	453	11.6	20480					0	0	3+2	3		0	0		0
447	1	0	5	3	0	1	13	1	0	0		0	28	1	133	1	1	1	0	0	0	0	0	0	0	0	6110	71.5	324	1.84	1280						0	1	1		1	1	0	1	8	0
450	8	1	2	2	0	1	10	1	1	0	99	0	38	0	149	1	1	0	0	0	0	0	0	0	0	0	10610	50.5	162	3.99	1280				1		0	1+4	1		1	1	0	0	10	1
451	5	1	2	2	0	1	3	1	1	0		0	32	0	142	1	1	0	0	0	0	0	0	0	0	0	27070	91.6	296	20.1	640				0		0	1	1		1	1	0	1	10	0
452	9	0	9	3	0	1	13	1	1	0	98	0	36	1	129	1	1	0	1	0	1	1	1	0	0	0	11740	92.6	197	7.44	320	2560			0	1	1	4	4		1	1		1	5	0
453	7	0	5	3	0	1	10	1	0	0		0	32	1	128	1	1	0	0	0	0	0	0	0	0	0	5350	64.4	284	3.71	640	10240			0		0	1	1		1	1	0	1	12	0
454	5	0	6	3	0	1	8	1	0	1		0	40	1	140	1	1	0	0	0	1	0	1	0	0	0	7110	81.7	308	11.71	50000				0	0	0	4	4		3	1	1	1	21	0
455	1	0	0	1	0	1		1	1	0		0					1	0	0	0	0	0	0	0	0	0	9860	26.4	422	0.41	1280						1	4+2	4		1	1	0	1	5	0
456	11	1	4	2	0	1	14	1	1	0	96	0	44	1	154	1	1	0	0	0	0	0	0	0	0	0	10870	62.7	183	10.51	80	320	20480		0	1	1	4	4		1	1		1	4	0
457	12	0	13	3	1	1	12	1	1	0		1	36	1	163	1	1	0	0	1	0	0	0	0	0	0	7870	66.4	295	3.94	0				1	1	1	4+2	4		1	1	0	1	17	0
458	1	0	5	3	0	1	9	1	1	0	98	0	24	1	112	0	1	0	0	0	0	0	0	0	0	0	5470	55.9	241	5.3	40				1	1	0	4	4		1	1		1	8	0
459	8	1	2	2	0	1	12	1	1	0	95	1	46	1	148	1	0	0	1	1	1	0	1	0	0	0	5860	72.5	194	0.95	320	1280			1	1	1	1+2	1		1	1		1	3	0
460	5	1	4	2	0	1	10	1	1	0		0	34	0	120	0	0	0	1	0	0	0	0	0	0	0	6990	53.4	284	5.56	160	5120			1	1	1	2+3	2		1	1		1	10	0
462	8	0	3	2	0	1	14	1	1	0		0	36	0	129	1	1	0	0	0	1	1	1	0	0	0	5610	65.9	199	0.96	1280	10240			1	1	0	3+2	3		1	1		1	14	0
463	9	0	3	2	0	1	8	1	1	0	90	1	40	0	130	1	1	0	0	1	1	0	1	0	0	0	12970	73.2	251	2.77	1280				1	1	1	1+2	1		2	1		1	4	0
464	5	0	3	2	0	1	10	1	1	0		0	36	0	154	1	1	0	0	0	0	0	0	0	0	0	9670	63.1	274	3.19	10240	20480			1	1	0	1	1		0	0		0
465	8	0	8	3	0	1	14	1	1	0		0	36	1	129	1	1	0	0	0	1	0	1	0	0	0	7710	66.6	170	3.06	160					1	0	3+2	3		2, 1	1	1	1	6	0

## Sheet: Sheet2
14
6
11
13
16
13
4
12
11
14
14
11
16
22
15
10
15
10
17
21
11
20
14
10
19
15
12
15
5
7
16
19
8
7
20
26
17
13
11
17
2
14
7
14
14
14
14
25
13
7
24
10
10
9
19
4
16
14
15
15
13
14
10
14
13
16
7
9
18
6
8
14
14
15
21
16
13
12
14
8
20
14
18
8
16
22
10
11
15
10
15
17
12
14
10
19
14
11
20
17
21
17
5
11
18
19
29
20
11
5
23
19
7
3
31
16
20
17
14
9
14
17
23
19
13
6
14
8
10
14
15
15
18
13
7
28
14
11
14
15
7
7
7
5
5
7
28
17
14
15
14
13
10
14
23
24
15
6
30
10
8
17
28
10
9
24
18
16
14
39
9
22
16
14
18
5
21
14
7
12
7
7
17
13
10
8
10
24
12
9
14
12
7
16
14
15
12
17
13
9
15
13
14
15
20
10
17
18
15
14
21
16
15
16
13
17
20
16
14
5
10
11
18
13
19
18
12
18
16
11
18
11
14
22
14
14
13
11
21
7
9
15
13
11
18
12
10
10
11
12
19
14
15
7
12
15
8
12
5
3
10
9
3
6
4
9
19
7
16
24
11
21
19
10
11
24
12
10
9
7
12
6
8
7
11
14
9
16
12
13
13
16
9
15
8
9
7
8
4
6
7
9
18
17
21
18
13
11
8
12
21
14
12
13
14
10
18
6
11
5
13
12
16
9
7
16
18
11
14
13
12
8
10
10
5
12
21
5
4
17
8
3
10
14
4
6
